# Supplementary material for: Cancer Testis Antigen, NOL4, Is an Immunogenic Antigen Specifically Expressed in Small-Cell Lung Cancer
Source: Curr Oncol. 2021 May 20;28(3):1927–37. doi: 10.3390/curroncol28030179 (PMC8161805; doi:10.3390/curroncol28030179)
Supplement: Supplementary file 1 [file curroncol-28-00179-s001.zip]

Archive with 1 entries (1 files):
- curroncol-1168059-supplementary.pdf
